# Supplementary material for: The Prevalence and Clinical Characteristics of TECTA-Associated Autosomal Dominant Hearing Loss
Source: Genes (Basel). 2019 Sep 24;10(10):744. doi: 10.3390/genes10100744 (PMC6826443; doi:10.3390/genes10100744)
Supplement: Supplementary file 1 [file genes-10-00744-s001.zip]

Archive with 3 entries (2 files):
- genes-575821-supplementary-final/
- genes-575821-supplementary-final/Table S2.pdf
- genes-575821-supplementary-final/TECTA_supplementary files- figure s1+ table s1.pdf
